# Supplementary material for: Dietary Adherence and Physical Activity in Adults with Type 2 Diabetes Mellitus in Southwest Saudi Arabia: A Cross-Sectional Study
Source: Nutrients. 2026 Jul 3;18(13):2170. doi: 10.3390/nu18132170 (PMC13364105; doi:10.3390/nu18132170)
Supplement: Supplementary file 1 [file nutrients-18-02170-s001.zip]

Archive with 2 entries (2 files):
- nutrients-4396636-File S1.pdf
- nutrients-4396636-File S2.pdf
